# Supplementary material for: Guidelines for releasing a variant effect predictor
Source: Genome Biol. 2025 Apr 15;26:97. doi: 10.1186/s13059-025-03572-z (PMC11998465; doi:10.1186/s13059-025-03572-z)
Supplement: Supplementary file 1 — Supplementary Material 1. [file 13059_2025_3572_MOESM1_ESM.xlsx]

## Sheet: Guide
Welcome to the Atlas of Variant Effect Alliance's register of Variant Effect Predictors. This document attempts to maintain an accurate and up-to-date list of the VEPs that are currently publicly available along with classifications and links to data sources. This resource is still under construction and is currently incomplete!
The following table gives a brief guide to the columns in the variant effect predictors tab.
Column name	Description
Predictor	Name of the VEP
Methodology	The type of model the VEP uses
Type	Clinical-trained VEPs are trained on population variants from a database such as ClinVar and/or include human allele frequencies as a feature. Population-tuned models are not directly trained on population datasets, but may be tuned or optimised using them. Population-free predictors are those that are not trained using clinical data and do not include allele frequency as a feature.
Feature categories	MSA - The model takes a multiple sequence alignment or features derived directly from an alignment (such as GERP++) as a feature.
	Sequence - Features derived from protein sequence (amino acid properties, predicted secondary structure) are used as features.
	Function - The model uses protein functional annotations or interractions as features.
	Structure - The model uses predicted or actual protein 3D structural data as predictive features.
	Other predictors - The model uses other VEPs (excluding conservation metrics) as features.
Nucleotide level only?	The VEP is only capable of returning predictions for single nucleotide variants.
Author recommended pathogenicity threshold	The threshold (if any) intended by the authors to optimally separate pathogenic and benign variants.
Link to online predictor	Link to a website where VEP predictions are available interractively
Link to precalculated result	Link to a website where pre-calculated VEP predictions can be downloaded
Method download	Link to a website where a local version of the predictor can be downloaded
Training data	The dataset(s) used to train the VEP
Notes	Any other information about using the VEP or component methods of metapredictors
References	Reference to the main paper associated with the VEP
The following table gives a brief guide to the columns in the conservation metrics tab.
Column name	Description
Metric	Name of the conservation metrics
Description	Brief description of the conservation metrics
Link to online interface	Link to an online interface for the metric
Link to precalculated results	Link to a download location for pre-calculated results.
Method download	Link to a download location for the conservation calculation program
References	References to the main paper associated with the conservation metric.

## Sheet: Variant Effect Predictors
			Feature categories
Predictor	Methodology	Type	MSA	Sequence	Function	Structure	Other Predictors	Nucleotide level only?	Author recommended pathogenicity threshold threhold	Link to online predictor	Link to pre-calculated results	Method download	Training data	Notes	References
SIFT - Sorting Intolerant From Tolerant	Empirical	Population-free	TRUE	FALSE	FALSE	FALSE	FALSE	FALSE	<0.05	https://sift.bii.a-star.edu.sg/	https://sift.bii.a-star.edu.sg/sift4g/ dbNSFP	https://sift.bii.a-star.edu.sg/www/code.html	Multiple sequence alignment only	SIFT has several versions available including the original sequence-based algorithm, the faster SIFT4G and an indel effect predictor	Sim N-L, Kumar P, Hu J, Henikoff S, Schneider G & Ng PC (2012) SIFT web server: predicting effects of amino acid substitutions on proteins. Nucleic Acids Res 40: W452–W457
PolyPhen-2 - Polymorphism Phenotyping v2	Naive Bayes classifier	Clinical-trained	TRUE	TRUE	TRUE	TRUE	FALSE	FALSE	>0.5	http://genetics.bwh.harvard.edu/pph2/	http://genetics.bwh.harvard.edu/pph2/dokuwiki/downloads dbNSFP	http://genetics.bwh.harvard.edu/pph2/dokuwiki/downloads	HumDiv / HumVar	PolyPhen-2 comes in 2 versions trained on different datasets. HumVar is trained using human neutral and disease variants in UniProtKB. HumDiv also includes variance in mammalian orthologues.	Adzhubei I, Jordan DM & Sunyaev SR (2013) Predicting Functional Effect of Human Missense Mutations Using PolyPhen-2. Curr Protoc Hum Genet 0 7: Unit7.20
SNPs&GO	Support vector machine	Clinical-trained	TRUE	TRUE	TRUE	FALSE	FALSE	FALSE	>0.5	https://snps.biofold.org/snps-and-go/snps-and-go.html	Not available	https://hub.docker.com/r/biofold/snps-and-go	Swiss-Var (SAP-SEQ)	The online predictor also provides access to PANTHER and PhD-SNP predictions. Note that the method only handles limited variants per query, meaning full protein predictions need to be submitted in chunks.	Calabrese R, Capriotti E, Fariselli P, Martelli PL & Casadio R (2009) Functional annotations improve the predictive score of human disease-related mutations in proteins. Hum Mutat 30: 1237–1244
PROVEAN - PROtein Variant Effect ANalyzer	Empirical	Population-free	TRUE	FALSE	FALSE	FALSE	FALSE	FALSE	<-2.5	No longer available	https://www.jcvi.org/research/provean#downloads dbNSFP	https://sourceforge.net/projects/provean/	Multiple sequence alignment only	The PROVEAN web server has been retired, pre-calcualted results and the source code are still available.	Choi Y, Sims GE, Murphy S, Miller JR & Chan AP (2012) Predicting the Functional Effect of Amino Acid Substitutions and Indels. PLoS One 7: e46688
Condel - Consensus deleteriousness score	Consensus	Clinical-trained	FALSE	FALSE	FALSE	FALSE	TRUE	FALSE	>0.5	http://bbglab.irbbarcelona.org/fannsdb/	Not available	Not available	HumVar	Condel 2.0 combines Fathmm with MutationAssessor. The web-server requires account creation to use.	González-Pérez A & López-Bigas N (2011) Improving the Assessment of the Outcome of Nonsynonymous SNVs with a Consensus Deleteriousness Score, Condel. Am J Hum Genet 88: 440–449
MutPred2	Neural network ensemble	Clinical-trained	TRUE	TRUE	FALSE	TRUE	FALSE	FALSE	>0.5	http://mutpred.mutdb.org/	Not available	https://github.com/vpejaver/mutpred2	HGMD, Swiss-Var, dbSNP, inter-species alignments.	MutPred1 was the predecessor to this method and was a random forest-based predictor, predictions are available from dbNSFP. The MutPred2 web form is limited to queries of 100 variants.	Pejaver V, Urresti J, Lugo-Martinez J, Pagel KA, Lin GN, Nam H-J, Mort M, Cooper DN, Sebat J, Iakoucheva LM, et al (2020) Inferring the molecular and phenotypic impact of amino acid variants with MutPred2. Nat Commun 11: 5918
SNPs&GO3D	Support vector machine	Clinical-trained	TRUE	TRUE	TRUE	TRUE	FALSE	FALSE	>0.5	https://snps.biofold.org/snps-and-go/snps-and-go-3d.html	Not available	https://hub.docker.com/r/biofold/snps-and-go	Swiss-Var (SAP-SEQ)	SNPs&GO3D also provides PANTHER and S3D-PROF predictions. In addition to only handling limited variants per query, the position has to be in a user-provided PDB structure.	Capriotti E & Altman RB (2011) Improving the prediction of disease-related variants using protein three-dimensional structure. BMC Bioinform 12: S3
PON-P2 - Pathogenic Or Not Pipeline v2	Random forest	Clinical-trained	TRUE	TRUE	TRUE	TRUE	FALSE	FALSE	>0.5	http://structure.bmc.lu.se/PON-P2/	http://structure.bmc.lu.se/PON-P2/ (direct download link on page)	Not available	Varibench (originally from dbSNP and PhenCode)	PonP2 has a python API available, with instructions on the predictor home-page.	Niroula A, Urolagin S & Vihinen M (2015) PON-P2: Prediction Method for Fast and Reliable Identification of Harmful Variants. PLoS One 10: e0117380
MutationAssessor	Combinatorial entropy optimisation	Population-free	TRUE	FALSE	FALSE	FALSE	FALSE	FALSE	Medium-High >3.5 Low-Medium >1.935 None-Low >0.8	http://mutationassessor.org/r3/	http://mutationassessor.org/r3/ (direct download links on page) dbNSFP	Not available	Multiple sequence alignment only	MutationAssessor has a web API available with instructions on the predictor home page. Previous releases of the predictor are also available.	Reva B, Antipin Y & Sander C (2011) Predicting the functional impact of protein mutations: application to cancer genomics. Nucleic Acids Res 39: e118
fathmm - functional analysis through Hidden Markov Models	Hidden Markov Models	Clinical-trained	TRUE	FALSE	FALSE	FALSE	FALSE	FALSE	<-1.5	http://fathmm.biocompute.org.uk/	dbNSFP	https://github.com/HAShihab/fathmm	HGMD, Humsavar (UniProt)	Fathmm offers both a weighted an unweighted algorithm, the unweighted algorithm is not influenced by the training data, thus is population-free.	Shihab HA, Gough J, Cooper DN, Stenson PD, Barker GLA, Edwards KJ, Day INM & Gaunt TR (2013) Predicting the Functional, Molecular, and Phenotypic Consequences of Amino Acid Substitutions using Hidden Markov Models. Hum Mutat 34: 57–65
CADD - Combined Annotation Dependent Depletion	Logistic regression	Clinical-trained	TRUE	TRUE	TRUE	FALSE	TRUE	TRUE	No defined threshold (recommended to use a PHRED score between 10 and 20)	https://cadd.gs.washington.edu/	https://cadd.gs.washington.edu/download dbNSFP	https://github.com/kircherlab/CADD-scripts/	Simulated variants from the inferred ancestral genome	CADD has an API to query scores programatically. The predictor is currently in version 1.7 (including language model predictions) although scores from previous versions are also available to download. Note - this predictor is ONLY classes as clinical-trained due to its inclusion of PolyPhen-2 output as a feature. The training process should be relatively bias-free.	Rentzsch P, Schubach M, Shendure J & Kircher M (2021) CADD-Splice—improving genome-wide variant effect prediction using deep learning-derived splice scores. Genome Medicine 13: 31
MutationTaster2021	Random forest	Clinical-trained	TRUE	TRUE	TRUE	FALSE	FALSE	FALSE	Outputs classification only	https://www.genecascade.org/MutationTaster2021/	Older version (MutationTaster2) available from dbNSFP	Not available	gnomAD, HGMD, ClinVar	MutationTaster offers a web API for simple programatic access. The predictor is geared more towards genomic-level predictions than protein-sequence level. Two previos versions (MutationTaster, MutationTaster2) are also available.	Steinhaus R, Proft S, Schuelke M, Cooper DN, Schwarz JM & Seelow D (2021) MutationTaster2021. Nucleic Acids Research 49: W446–W451
SuSPect - Disease Susceptibility-based SAV Phenotype Prediction	Support vector machine	Clinical-trained	TRUE	TRUE	FALSE	TRUE	FALSE	FALSE	>50	http://www.sbg.bio.ic.ac.uk/suspect/index.html	http://www.sbg.bio.ic.ac.uk/suspect/download.html	Not available	Humsavar (UniProt)		Yates CM, Filippis I, Kelley LA & Sternberg MJE (2014) SuSPect: Enhanced Prediction of Single Amino Acid Variant (SAV) Phenotype Using Network Features. J Mol Biol 426: 2692–2701
MetaSVM & MetaLR	Support vector machine / Logistic Regression	Clinical-trained	TRUE	FALSE	FALSE	FALSE	TRUE	TRUE	MetaSVM >0 MetaLR >0.5	Not available	dbNSFP	Not available	UniProt	Both predictors use the same features but different ML algorithms. Features include SIFT, PolyPhen-2, LRT, MutionAssessor, fathmm, GERP++, PhyloP and SiPhy.	Dong C, Wei P, Jian X, Gibbs R, Boerwinkle E, Wang K & Liu X (2015) Comparison and integration of deleteriousness prediction methods for nonsynonymous SNVs in whole exome sequencing studies. Hum Mol Genet 24: 2125–2137
SNAP2	Neural network	Clinical-trained	TRUE	FALSE	TRUE	TRUE	FALSE	FALSE	>0	https://rostlab.org/services/snap2web/	Not available	https://github.com/Rostlab/SNAP2	OMIM, PMD, Enzyme commission	SNAP2 predicts all amino acid variants by default. Prediction for long (1000+ amino acid) proteins can take a long time.	Hecht M, Bromberg Y & Rost B (2015) Better prediction of functional effects for sequence variants. BMC Genomics 16: S1
Eigen	Spectral meta-learner	Clinical-trained	TRUE	FALSE	FALSE	FALSE	TRUE	TRUE	No defined threshold	Not available	dbNSFP	Not available	1000 genomes	Eigen integrates SIFT, PolyPhen-2, MutationAssessor and several conservation scores.	Ionita-Laza I, McCallum K, Xu B & Buxbaum JD (2016) A spectral approach integrating functional genomic annotations for coding and noncoding variants. Nat Genet 48: 214–220
REVEL - Rare Exome Variant Ensemble Learner	Random forest	Clinical-trained	TRUE	FALSE	FALSE	FALSE	TRUE	TRUE	Variable threshold >0.5 is a good starting point	Not available	https://sites.google.com/site/revelgenomics dbNSFP	Not available	HGMD (since August 2012), ESP, ARIC, 100 genomes excluding component training data	REVEL integrates MutPred, fathmm, VEST3, PolyPhen-2, SIFT, PROVEAN, MutationAssessor, MutationTaster, LRT, GERP++, PhyloP and phastCons.	Ioannidis NM, Rothstein JH, Pejaver V, Middha S, McDonnell SK, Baheti S, Musolf A, Li Q, Holzinger E, Karyadi D, et al (2016) REVEL: An Ensemble Method for Predicting the Pathogenicity of Rare Missense Variants. Am J Hum Genet 99: 877–885
M-CAP - Mendelian Clinically Applicable Pathogenicity score	Gradient boosted trees	Clinical-trained	TRUE	FALSE	FALSE	FALSE	TRUE	TRUE	>0.025	http://bejerano.stanford.edu/mcap/	http://bejerano.stanford.edu/mcap/ (direct download link on page) dbNSFP	https://bitbucket.org/bejerano/mcap_public/src/master/	HGMD, ExAC	M-CAP uses SIFT, PolyPhen-2, CADD, MutationTaster, MutationAssessor, fathmm, LRT, MetaLR, MetaSVM and numerous conservation metrics as features.	Jagadeesh KA, Wenger AM, Berger MJ, Guturu H, Stenson PD, Cooper DN, Bernstein JA & Bejerano G (2016) M-CAP eliminates a majority of variants of uncertain significance in clinical exomes at high sensitivity. Nat Genet 48: 1581–1586
MPC - Missense badness, PolyPhen-2 and Constraint	Logistic regression	Clinical-trained	TRUE	TRUE	FALSE	FALSE	TRUE	TRUE	Variable threshold >2.0 is a good starting point	Not available	dbNSFP	Not available	ExAC		Samocha KE, Kosmicki JA, Karczewski KJ, O’Donnell-Luria AH, Pierce-Hoffman E, MacArthur DG, Neale BM & Daly MJ (2017) Regional missense constraint improves variant deleteriousness prediction. bioRxiv: 148353
DEOGEN2	Random forest	Clinical-trained	TRUE	TRUE	TRUE	FALSE	TRUE	FALSE	>0.5	http://babylone.3bio.ulb.ac.be/MutaFrame/	dbNSFP	Not available	Humsavar16 (UniProt)	DEOGEN2 in not a dedicated meta-predictor, but does include PROVEAN as a feature.	Raimondi D, Tanyalcin I, Ferté J, Gazzo A, Orlando G, Lenaerts T, Rooman M & Vranken W (2017) DEOGEN2: prediction and interactive visualization of single amino acid variant deleteriousness in human proteins. Nucleic Acids Res 45: W201–W206
Envision	Gradient boosting regression	Population-free	TRUE	TRUE	FALSE	TRUE	FALSE	FALSE	No defined threshold <0.5 is a good starting point	https://envision.gs.washington.edu/shiny/envision_new/	https://envision.gs.washington.edu/shiny/envision_new/ (direct download link on page)	https://github.com/FowlerLab/Envision2017	DMS/MAVE datasets	Envision trains against functional scores from DMS/MAVE assays rather than clinical labels of previously identified variants.	Gray VE, Hause RJ, Luebeck J, Shendure J & Fowler DM (2018) Quantitative missense variant effect prediction using large-scale mutagenesis data. Cell Syst 6: 116-124.e3
FATHMM-XF - FATHMM with an eXtended Feature set	Multiple kernel learning	Clinical-trained	TRUE	TRUE	FALSE	FALSE	FALSE	TRUE	>0.5	https://fathmm.biocompute.org.uk/fathmm-xf/	dbNSFP	https://fathmm.biocompute.org.uk/fathmm-xf/ (instructions are in the Help/documentation tab)	HGMD, 1000 genomes		Rogers MF, Shihab HA, Mort M, Cooper DN, Gaunt TR & Campbell C (2018) FATHMM-XF: accurate prediction of pathogenic point mutations via extended features. Bioinformatics 34: 511–513
DeepSequence	Variational Autoencoder	Population-free	TRUE	FALSE	FALSE	FALSE	FALSE	FALSE	No defined threshold	Not available	Not available	https://github.com/debbiemarkslab/DeepSequence	Multiple sequence alignment only	This predictor needs to be downloaded to be used. A powerful GPU and 32G of RAM are strongly recommended.	Riesselman AJ, Ingraham JB & Marks DS (2018) Deep generative models of genetic variation capture the effects of mutations. Nat Methods 15: 816
ClinPred	Random forest and gradient boosted trees	Clinical-trained	TRUE	FALSE	FALSE	FALSE	TRUE	FALSE	>0.5	Not available	https://sites.google.com/site/clinpred/download dbNSFP	Not available	ClinVar 2016 excluding training data of component methods	ClinPred uses SIFT, PolyPhen-2, LRT, MutationAssessor, PROVEAN, CADD, DANN and several conservation metrics as features.	Alirezaie N, Kernohan KD, Hartley T, Majewski J & Hocking TD (2018) ClinPred: Prediction Tool to Identify Disease-Relevant Nonsynonymous Single-Nucleotide Variants. Am J Hum Genet 103: 474–483
EVE - Evolutionary model of Variant Effects	Variational Autoencoder	Population-free	TRUE	FALSE	FALSE	FALSE	FALSE	FALSE	Variable threshold >0.5 is a good starting point	https://evemodel.org/	https://evemodel.org/download/bulk (direct download link on page)	https://github.com/debbiemarkslab/EVE	Multiple sequence alignment only	Predictions available through the EVEmodel site are limited and often only cover part of the protein.	Frazer J, Notin P, Dias M, Gomez A, Brock K, Gal Y & Marks DS (2020) Large-scale clinical interpretation of genetic variants using evolutionary data and deep learning. 2020.12.21.423785
MVP - Missense Variant Pathogenicity prediction	Residual neural network	Clinical-trained	TRUE	TRUE	TRUE	TRUE	TRUE	TRUE	>0.7 in constrained genes, >0.75 in non-constrained genes	Not available	https://github.com/ShenLab/missense (download link on page) dbNSFP	https://github.com/ShenLab/missense	HGMD, UniProt, ClinVar, DiscovEHR, CADD-derived neutral variants.	MVP uses an extensive set of features including many other VEPs such as Eigen, VEST3, MutationTaster, PolyPhen-2, SIFT, PROVEAN, Fathmm-MKL, FATHMM, MutationAssessor and LRT.	Qi H, Zhang H, Zhao Y, Chen C, Long JJ, Chung WK, Guan Y & Shen Y (2021) MVP predicts the pathogenicity of missense variants by deep learning. Nat Commun 12: 510
VARITY	Gradient boosted trees	Clinical-trained	TRUE	TRUE	TRUE	TRUE	TRUE	TRUE	>0.5	http://varity.varianteffect.org/	http://varity.varianteffect.org/ (download link under "downloads")	Not available	ClinVar, gnomAD, HGMD, Humsavar (UniProt), DMS/MAVE assays	VARITY offers results from 4 models, VARITY_R (trained with rare pathogenic variants), VARITY_ER (extremely rare pathogenic variants), VARITY_R_LOO (_R score with a leave-one-out strategy) and VARITY_ER_LOO (_ER score with a leave-one-out strategy).	Wu Y, Liu H, Li R, Sun S, Weile J & Roth FP (2021) Improved pathogenicity prediction for rare human missense variants. Am J Hum Genet 108: 1891–1906
LRT - Likelihood Ratio Test	Empirical	Population-free	TRUE	FALSE	FALSE	FALSE	FALSE	TRUE	No defined threshold	Not available	dbNSFP (Download link in paper is broken)	Not available	Multiple sequence alignment only	LRT is now only available as part of dbNSFP.	Chun S & Fay JC (2009) Identification of deleterious mutations within three human genomes. Genome Res 19: 1553–1561
EVmutation	Empirical	Population-free	TRUE	FALSE	FALSE	FALSE	FALSE	FALSE	No defined threshold	Not available	https://marks.hms.harvard.edu/evmutation/human_proteins.html	https://github.com/debbiemarkslab/EVmutation	Multiple sequence alignment only	EVmutation is part of the EVcouplings pipeline. It returns predictions from both an independent and epistatic model of mutation effects.	Hopf TA, Ingraham JB, Poelwijk FJ, Schärfe CPI, Springer M, Sander C & Marks DS (2017) Mutation effects predicted from sequence co-variation. Nat Biotechnol 35: 128–135
LIST_S2	Empirical	Population-tuned	TRUE	FALSE	FALSE	FALSE	FALSE	FALSE	>0.85	https://list-s2.msl.ubc.ca/	https://precomputed.list-s2.msl.ubc.ca dbNSFP	https://github.com/NawarMalhis/LIST-S2	Multiple sequence alignment only	LIST-S2 also features a REST API for computational queries.	Malhis N, Jacobson M, Jones SJM & Gsponer J (2020) LIST-S2: taxonomy based sorting of deleterious missense mutations across species. Nucleic Acids Res 48: W154–W161
GenoCanyon	Empirical	Clinical-trained	TRUE	FALSE	TRUE	FALSE	FALSE	TRUE	No defined threshold >0.5 is a good starting point	Broken link at: https://zhaocenter.org/GenoCanyon_Prediction.html	https://zhaocenter.org/GenoCanyon_Downloads.html dbNSFP	Not available	NHGRI GWAS catalog	GenoCanyon is intended to predict functional regions of the genome rather than determine pathogenicity, it can still be used as a VEP, but has low specificity.	Lu Q, Hu Y, Sun J, Cheng Y, Cheung K-H & Zhao H (2015) A Statistical Framework to Predict Functional Non-Coding Regions in the Human Genome Through Integrated Analysis of Annotation Data. Sci Rep 5: 1–13
MTBAN - Mutation effect prediction using the Temporal convolutional network and the Born-Again Networks	Born-Again Networks	Population-free	TRUE	FALSE	FALSE	FALSE	FALSE	FALSE	<0.647	http://mtban.kaist.ac.kr/submit_muteff.jsp	http://mtban.kaist.ac.kr/humanProteins.jsp	https://github.com/ha01994/mtban	Multiple sequence alignment only	MTBAN is an enhancement of an older method: MutationTCN which is also available at the online predictor link.	Kim HY, Jeon W & Kim D (2021) An enhanced variant effect predictor based on a deep generative model and the Born-Again Networks. Sci Rep 11: 19127
VESPA - Variant Effect Score Prediction without Alignments	Language Model / Logistic Regression	Population-free	FALSE	TRUE	FALSE	FALSE	FALSE	FALSE	>0.5	Not available	https://github.com/Rostlab/VESPA (direct download link on page)	https://github.com/Rostlab/VESPA	Large sequence databases	VESPA takes embeddings from the ProtT5 language model and combines them with BLOSUM by logistic regression. Available results are for VESAPl, a 'light' version of VESPA.	Marquet C, Heinzinger M, Olenyi T, Dallago C, Erckert K, Bernhofer M, Nechaev D & Rost B (2021) Embeddings from protein language models predict conservation and variant effects. Hum Genet
ESM-1v	Language model	Population-free	TRUE	FALSE	FALSE	FALSE	FALSE	FALSE	No defined threshold	Not available	Not available	https://github.com/facebookresearch/esm	Large sequence databases	The github page has example scripts for using ESM-1v for variant effect prediction (esm/examples/variant-prediction). A GPU is recommended.	Meier J, Rao R, Verkuil R, Liu J, Sercu T & Rives A (2021) Language models enable zero-shot prediction of the effects of mutations on protein function. bioRxiv: 450648 doi:10.1101/2021.07.09.450648 [PREPRINT]
GEMME - Global Epistatic Model for predicting Mutational Effects	Empirical	Population-free	TRUE	FALSE	FALSE	FALSE	FALSE	FALSE	No defined threshold	http://www.lcqb.upmc.fr/GEMME/submit.html	https://datadryad.org/stash/dataset/doi:10.5061/dryad.vdncjsz1s	http://www.lcqb.upmc.fr/GEMME/download.html	Multiple sequence alignment only	GEMME is considerably faster than comparable methods like EVmutation.	Laine E, Karami Y & Carbone A (2019) GEMME: A Simple and Fast Global Epistatic Model Predicting Mutational Effects. Molecular Biology and Evolution 36: 2604–2619
VEST4 - Variant Effect Scoring Tool 4	Random Forest	Clinical-trained	TRUE	TRUE	TRUE	TRUE	FALSE	FALSE	No defined threshold	https://www.cravat.us/CRAVAT/	dbNSFP	http://wiki.chasmsoftware.org/index.php/CHASM_DL	HGMD, Exome Sequencing Project	VEST is available through the CRAVAT server. Submitting a job will create a temporary CRAVAT account and mail you the login details.	Carter H, Douville C, Stenson PD, Cooper DN & Karchin R (2013) Identifying Mendelian disease genes with the variant effect scoring tool. BMC Genom 14 Suppl 3: S3
PON-PS - Pathogenic Or Not Pipeline, Severity	Random Forest Ensemble	Clinical-trained	TRUE	TRUE	FALSE	FALSE	FALSE	FALSE	All PON-PS predictions are pathogenic, the score indicates severity (0 to 1)	http://structure.bmc.lu.se/PON-PS/	Not available	Not available	Varibench (Phenotype dataset 1)	PON-PS only scores variants that are classified as pathogenic by PON-P2. It is intended to quantify the severity of the effects.	Niroula A & Vihinen M (2017) Predicting Severity of Disease-Causing Variants. Hum Mutat 38: 357–364
FATHMM-MKL - FATHMM-Multiple Kernel Learning	Multiple kernel learning	Clinical-trained	TRUE	FALSE	TRUE	FALSE	FALSE	TRUE	>0.5	http://fathmm.biocompute.org.uk/fathmmMKL.htm	https://github.com/HAShihab/fathmm-MKL (download link on page) dbNSFP	https://github.com/HAShihab/fathmm-MKL	HGMD, 1000 genomes	This method is also capable of making predictions for non-coding variants.	Shihab HA, Rogers MF, Gough J, Mort M, Cooper DN, Day INM, Gaunt TR & Campbell C (2015) An integrative approach to predicting the functional effects of non-coding and coding sequence variation. Bioinformatics 31: 1536–1543
PrimateAI	Deep Residual Network	Population-tuned	TRUE	TRUE	FALSE	TRUE	FALSE	TRUE	>0.803	Not available	https://basespace.illumina.com/s/yYGFdGih1rXL (requires sign-in) dbNSFP	https://github.com/Illumina/PrimateAI	gnomAD, ExAC, primate variants from publications and dbSNP	PrimateAI selects features free from human interpretation and uses primate variants to represent benign human variation.	Sundaram L, Gao H, Padigepati SR, McRae JF, Li Y, Kosmicki JA, Fritzilas N, Hakenberg J, Dutta A, Shon J, et al (2018) Predicting the clinical impact of human mutation with deep neural networks. Nat Genet 50: 1161–1170
PaPI	Random Forest / Voting	Clinical-trained	TRUE	TRUE	FALSE	FALSE	TRUE	FALSE	>0.5	http://papi.unipv.it/	Not available	Not available	HGMD, 1000 genomes, Exome Sequencing Project	PaPI combines SIFT and PolyPhen2 with a pseudo amino acid prediction score (PseAAC), generated by random forest or logistic regression. The PseAAC scores are also avilable through the web interface.	Limongelli I, Marini S & Bellazzi R (2015) PaPI: pseudo amino acid composition to score human protein-coding variants. BMC Bioinform 16: 123
DANN	Deep Neural Network	Clinical-trained	TRUE	TRUE	TRUE	FALSE	TRUE	TRUE	No defined threshold	Not available	https://cbcl.ics.uci.edu/public_data/DANN/ dbNSFP	https://cbcl.ics.uci.edu/public_data/DANN/	Simulated variants from the inferred ancestral genome	DANN is constructed using the same features and training data as CADD, but using a different machine learning approach.	Quang D, Chen Y & Xie X (2015) DANN: a deep learning approach for annotating the pathogenicity of genetic variants. Bioinformatics 31: 761–763
MetaRNN	Deep Recurrent Neural Network	Clinical-trained	TRUE	FALSE	FALSE	FALSE	TRUE	FALSE	>0.5	Not available	dbNSFP	https://github.com/Chang-Li2019/MetaRNN	ClinVar, gnomAD, ExAC, 1000 genomes	Conservations scores as well as SIFT, PolyPhen2, MutationAssessor, PROVEAN, VEST4, M-CAP, REVEL, MutPred, MVP, PrimateAI, DEOGEN2, CADD, fathmm-XF, Eigen and GenoCanyon make up this metapredictor.	Li C, Zhi D, Wang K & Liu X (2022) MetaRNN: differentiating rare pathogenic and rare benign missense SNVs and InDels using deep learning. Genome Medicine 14: 115
BayesDel	Naive Bayes classifier	Clinical-trained	TRUE	FALSE	FALSE	FALSE	TRUE	FALSE	>0.0692655	Not available	https://fengbj-laboratory.org/BayesDel/BayesDel.html dbNSFP	http://bjfenglab.org/ (part of the PERCH pipeline)	ClinVar, UniProt	BayesDel is part of the PERCH / VICTOR pipelines and does not have a standalone download. BayesDel includes SIFT, FATHMM, LRT, MutationTaster, MutationAssessor, and several conservation scores as features. A version of BayesDel not including allele frequencies (BayesDel noAF) is also available.	Feng B-J (2017) PERCH: a unified framework for disease gene prioritization. Hum Mutat 38: 243–251
Sequence UNET	Convolutional Neural Network	Clinical-trained	FALSE	TRUE	FALSE	TRUE	FALSE	FALSE	Variable threshold An example of >0.44 is given in the supplemental	Not available	Not available	https://github.com/allydunham/sequence_unet	ProteinNet	Sequence UNET is extremely high throughput and offers rapid predictions for large number of variants in multiple proteins very quickly compared to other supervised VEPs.	Dunham AS, Beltrao P & AlQuraishi M (2022) High-throughput deep learning variant effect prediction with Sequence UNET. 2022.05.23.493038 doi:10.1101/2022.05.23.493038 [PREPRINT]
DeepSAV	Neural Network	Clinical-trained	TRUE	TRUE	TRUE	TRUE	FALSE	TRUE	>0.44 for vertebrates	Not available	http://prodata.swmed.edu/DBSAV/index.html (Available to download or online for individual proteins)	Not available	ClinVar, UniProt	The DBSAV database also provides GTS scores, which are per-protein weighted sums of DeepSAV predictions normalised by protein length.	Pei J & Grishin NV (2021) The DBSAV Database: Predicting Deleteriousness of Single Amino Acid Variations in the Human Proteome. J Mol Biol 433: 166915
UNEECON - UNified inferencE of variant Effects and gene CONstraints	Neural Network	Clinical-trained	TRUE	FALSE	FALSE	TRUE	TRUE	FALSE	No defined threshold	Not available	https://github.com/yifei-lab/UNEECON (download link on page)	https://github.com/yifei-lab/UNEECON	gnomAD	UNEECON includes data from SIFT, PROVEAN, MutationAssessor, LRT and PolyPhen2 and predictive features.	Huang Y-F (2020) Unified inference of missense variant effects and gene constraints in the human genome. PLOS Genetics 16: e1008922
CPT - Cross Protein Transfer	Logistic regression	Population-free	TRUE	TRUE	FALSE	TRUE	TRUE	FALSE	No defined threshold	Not available	https://github.com/songlab-cal/CPT (results are in both "transfer_proteome" folders)	Not available (will be on publication)	DMS datasets	CPT combines EVE and ESM-1v with several other sequence, conservation and MSA features. Training was performed using DMS data from SUMO1, UBC9, CALM1, TPK1 and MTHFR.	Jagota M, Ye C, Rastogi R, Albors C, Koehl A, Ioannidis N & Song YS (2022) Cross-protein transfer learning substantially improves zero-shot prediction of disease variant effects. 2022.11.15.516532 doi:10.1101/2022.11.15.516532 [PREPRINT]
SAAPpred - Single Amino Acid Polymorphism prediction	Random Forest	Clinical-trained	TRUE	TRUE	FALSE	FALSE	TRUE	FALSE	No single score provided	http://www.bioinf.org.uk/mutations/saapdap/	http://www.bioinf.org.uk/mutations/saapdb/	Not available	HumVar	The web interface only allows a single variant to be queried at once. A detailed breakdown of the variant is provided, but no single score.	Al-Numair NS & Martin AC (2013) The SAAP pipeline and database: tools to analyze the impact and predict the pathogenicity of mutations. BMC Genomics 14: S4
LASSIE - Linear Allele-Specific Selection InferencE	Mixture Density Network	Population-tuned	TRUE	TRUE	FALSE	FALSE	TRUE	TRUE	LASSIE data can be interpreted as selection coefficients	Not available	http://compgen.cshl.edu/LASSIE (available as a genome track)	https://github.com/CshlSiepelLab/LASSIE/	1000 genomes, human-chimp ancestral alleles	LASSIE integrates population genomic data with several VEP scores (SIFT, LRT, MutationAssessor, PROVEAN), conservation scores and structural features. It is intended primarily to be a selection coefficient.	Huang Y-F & Siepel A (2019) Estimation of allele-specific fitness effects across human protein-coding sequences and implications for disease. Genome Res 29: 1310–1321
Rhapsody	Random Forest	Clinical-trained	TRUE	TRUE	FALSE	TRUE	TRUE	FALSE	>0.5	http://rhapsody.csb.pitt.edu/	Not available	https://github.com/prody/rhapsody	HumVar, ExoVar, PredictSNP, Varibench, SwissVar, Humsavar, ClinVar	Rhapsody builds on the output of PolyPhen-2 by combining it with protein structural and protein dynamic data sources.	Ponzoni L, Peñaherrera DA, Oltvai ZN & Bahar I (2020) Rhapsody: predicting the pathogenicity of human missense variants. Bioinformatics 36: 3084–3092
COSMIS - COntact Set MISsense tolerance	Empirical	Population-free	FALSE	FALSE	FALSE	TRUE	FALSE	FALSE	No defined threshold (Z-score)	Not available	https://github.com/CapraLab/cosmis/tree/master/cosmis-scores	https://github.com/CapraLab/cosmis	None	COSMIS can only make predictions in regions with structural coverage. Precalcualetd results are available for alphafold structures, PDB structures and swiss model structures.	Li B, Roden DM & Capra JA (2022) The 3D mutational constraint on amino acid sites in the human proteome. Nat Commun 13: 3273
MISTIC - MISsense deleTeriousness predICtor	Random Forest / Logistic Regression	Clinical-trained	TRUE	TRUE	TRUE	FALSE	TRUE	TRUE	>0.5	Not available	http://lbgi.fr/mistic/download	https://github.com/weber8thomas/MISTIC-public	VarData (ClinVar, HGMD pro, gnomAD)	MISTIC uses both a Random Forest and Logistic regression model which are combined by a soft-voting system. MISTIC combines MetaSVM, MetaLR, VEST4, Condel, CADD, PolyPhen-2 and SIFT.	Chennen K, Weber T, Lornage X, Kress A, Böhm J, Thompson J, Laporte J & Poch O (2020) MISTIC: A prediction tool to reveal disease-relevant deleterious missense variants. PLoS One 15: e0236962
Tranception	Autoregressive transformer	Population-free	TRUE	TRUE	FALSE	FALSE	FALSE	FALSE	Unknown	Not available	Not available	https://github.com/OATML-Markslab/Tranception	UniRef sequence data	Transception is somewhat unique in that it does not rely upon MSAs at all, but rather trains on sequence K-mers from uniref.	Notin P, Dias M, Frazer J, Marchena-Hurtado J, Gomez A, Marks DS & Gal Y (2022) Tranception: protein fitness prediction with autoregressive transformers and inference-time retrieval. (http://arxiv.org/abs/2205.13760) [PREPRINT]
ProtTrans	Language model	Population-free	TRUE	FALSE	FALSE	FALSE	FALSE	FALSE	No defined threshold	Not available	Not available	https://github.com/agemagician/ProtTrans	UniRef / BFD	ProtTrans is a multi-purpose model that can also be used for feature extraction or sequence generation.	Elnaggar A, Heinzinger M, Dallago C, Rehawi G, Wang Y, Jones L, Gibbs T, Feher T, Angerer C, Steinegger M, et al (2022) ProtTrans: Toward Understanding the Language of Life Through Self-Supervised Learning. IEEE Transactions on Pattern Analysis and Machine Intelligence 44: 7112–7127
VariPred	Language model / Neural network	Clinical-trained	TRUE	FALSE	FALSE	FALSE	FALSE	FALSE	0.2	Not available	Not available	https://github.com/wlin16/VariPred	ClinVar, gnomAD	VariPred consists of a pre-trained unsupervised protein language model feeding embeddings into a supervised neural network classifier. ESM-1b is used as the language model.	Lin W, Wells J, Wang Z, Orengo C & Martin ACR (2023) VariPred: Enhancing Pathogenicity Prediction of Missense Variants Using Protein Language Models. 2023.03.16.532942 doi:10.1101/2023.03.16.532942 [PREPRINT]
3Cnet	Recurrent neural network	Clinical-trained	TRUE	TRUE	FALSE	TRUE	FALSE	FALSE	>0.75	Not available	Not available	https://github.com/KyoungYeulLee/3Cnet	ClinVar, gnomAD	Limited predictions are available for some gnomAD, ClinVar and patient variants in the zenodo record linked in the paper (validation data).	Won D-G, Kim D-W, Woo J & Lee K (2021) 3Cnet: pathogenicity prediction of human variants using multitask learning with evolutionary constraints. Bioinformatics 37: 4626–4634
DAMpred - Disease Associated Mutation predictor	Bayes-guided artificial neural network	Clinical-trained	TRUE	TRUE	FALSE	TRUE	FALSE	FALSE	>1	https://zhanggroup.org/DAMpred/	Not available	https://zhanggroup.org/DAMpred/download/	Uniprot, HumDiv experimentally validated variants	The online interface requires an email address to send the results to. Structural features are calcualtedby the I-TASSER pipeline.	Gao M, Zhou H & Skolnick J (2015) Insights into disease-associated mutations in the human proteome through protein structural analysis. Structure 23: 1362–1369
EvoRator2	Multi-layer perceptron	Clinical-trained	FALSE	FALSE	FALSE	TRUE	FALSE	FALSE	None (outputs are substitution rates / residue variability)	https://evorator.tau.ac.il/	Not available	Not available	Amino acid probabilities from MSAs of PDB sequences.	This method could be classified as unsupervised for the purpose of variant effect prediction as clinical labels were not used during training although MSA-derived labels were used. This method also uses purely structural featues.	Nagar N, Tubiana J, Loewenthal G, Wolfson HJ, Ben Tal N & Pupko T (2023) EvoRator2: Predicting Site-specific Amino Acid Substitutions Based on Protein Structural Information Using Deep Learning. Journal of Molecular Biology: 168155
PrimateAI-3D	Convolutional Neural Network	Population-tuned	TRUE	FALSE	FALSE	TRUE	FALSE	FALSE	>0.821	Not available	Available from the authors with a noncommercial license at request.	https://github.com/Illumina/PrimateAI-3D (WARNING, this is a feature-incomplete demo version)	Common primate variants, unknown variants in humans.	Further machine-learning components also contribute towards the prediction of PrimateAI-3D. A custom language model (trained on UniRef50) predicts substitution probabilities. A random forest classifier helps to filter primate polymorphism data.	Gao H, Hamp T, Ede J, Schraiber JG, McRae J, Singer-Berk M, Yang Y, Dietrich ASD, Fiziev PP, Kuderna LFK, et al (2023) The landscape of tolerated genetic variation in humans and primates. Science 380: eabn8153
MLVar	Logistic regression	Clinical-trained	FALSE	FALSE	FALSE	FALSE	FALSE	FALSE	0.5 default, but can be varied.	Not available	Data available on request to the authors	https://github.com/GiovannaNicora/MLVar	Clinvitae	Two models are described. Approach A is trained using ACMG/AMP guideline criteria while approach B also uses some more typical features. The authors conclude that approach A is slightly superior to B. As ACMG/AMP guidelines fall into no feature category, none of the boxes are checked.	Nicora G, Zucca S, Limongelli I, Bellazzi R & Magni P (2022) A machine learning approach based on ACMG/AMP guidelines for genomic variant classification and prioritization. Sci Rep 12: 2517
CAPICE - Consequence-Agnostic prediction of Pathogenicity Interpretation of Clinical Exome variations	Gradient-boosting trees	Clinical-trained	TRUE	TRUE	TRUE	FALSE	TRUE	TRUE	0.02	https://capice.molgeniscloud.org/	https://zenodo.org/record/3928295	https://github.com/molgenis/capice	ClinVar, VKGL data consortium, ExAC.	This model uses the same features as CADD but trains on a different dataset.	Li S, van der Velde KJ, de Ridder D, van Dijk ADJ, Soudis D, Zwerwer LR, Deelen P, Hendriksen D, Charbon B, van Gijn ME, et al (2020) CAPICE: a computational method for Consequence-Agnostic Pathogenicity Interpretation of Clinical Exome variations. Genome Medicine 12: 75
InMeRF - Individual Meta RF	Random forest	Clinical-trained	FALSE	FALSE	FALSE	FALSE	TRUE	TRUE	>0.5	https://www.med.nagoya-u.ac.jp/neurogenetics/InMeRF/	https://www.med.nagoya-u.ac.jp/neurogenetics/InMeRF/download.html	Not available	HGMD pro, common nsSNVs from dbNSFP.	The predictor is composed of 150 individual random forest models, each for 1 particular amino acid substitution possible via a SNV.	Takeda J, Nanatsue K, Yamagishi R, Ito M, Haga N, Hirata H, Ogi T & Ohno K (2020) InMeRF: prediction of pathogenicity of missense variants by individual modeling for each amino acid substitution. NAR Genom Bioinform 2: lqaa038
DeMaSk	Empirical	Population-free	TRUE	FALSE	FALSE	FALSE	FALSE	FALSE	See notes	https://demask.princeton.edu/query/	Not available	https://github.com/Singh-Lab/DeMaSk	DMS datasets	DeMaSk uses data from DMS to derrive a directional amio acid substitution matrix. The scores have no defined pathogenicity threshold, but scores lower than zero indicate less activity and above zero indicate more activity.	Munro D & Singh M (2021) DeMaSk: a deep mutational scanning substitution matrix and its use for variant impact prediction. Bioinformatics 36: 5322–5329
ENTPRISE - sequence ENTropy and PRedIcted protein StructurE for predicting human disease-assiciated amino acid variations.	Boosted trees regression	Clinical-trained	TRUE	TRUE	FALSE	TRUE	FALSE	FALSE	>0.45	http://cssb2.biology.gatech.edu/ENTPRISE/	Available on request, see online predictor page.	Not available.	PredictSNP datasets.	This method needs to be able to model the target protein, and is thus unable to produce predictions for a few very large human proteins.	Zhou H, Gao M & Skolnick J (2016) ENTPRISE: An Algorithm for Predicting Human Disease-Associated Amino Acid Substitutions from Sequence Entropy and Predicted Protein Structures. PLoS One 11: e0150965
VIPUR - Variant Interpretation and Prediction Using Rosetta	Logistic regression	Clinical-trained	TRUE	TRUE	FALSE	TRUE	FALSE	FALSE	VIPUR produces a binary label and confidence score rather than a score on a continuous scale.	Not available	Not available	https://github.com/EvanBaugh/VIPUR	Various experimental sources.	This method can also classify non-human proteins.	Baugh EH, Simmons-Edler R, Müller CL, Alford RF, Volfovsky N, Lash AE & Bonneau R (2016) Robust classification of protein variation using structural modelling and large-scale data integration. Nucleic Acids Res 44: 2501–2513
EA - Evolutionary Action	Empirical	Population-free	TRUE	FALSE	FALSE	FALSE	FALSE	FALSE	Scale from 0 (neutral) to 100. No defined threshold.	http://eaction.lichtargelab.org/	Not available	Not available	None	A variant of the EA score (hEAt) is also available on the prediction site that multiplies the EA score by the gene importance. The web server is NOT suitable for large queries as it only score 1 variant at a time.	Katsonis P & Lichtarge O (2014) A formal perturbation equation between genotype and phenotype determines the Evolutionary Action of protein-coding variations on fitness. Genome Res 24: 2050–2058
MOI-Pred - Mode Of Inheritance-Predictor	Random forest	Clinical-trained	TRUE	FALSE	FALSE	FALSE	TRUE	TRUE	No defined threshold	Not available	https://doi.org/10.5281/zenodo.5620519	https://github.com/rondolab/MOI-Pred/	ExoVar, gnomAD.	MOI-pred is specifically geared to predict disease and the mode of inheritance. It distinguishes between autosomal recessive disease, autosomal dominant disease and benign variants.	Petrazzini BO, Balick DJ, Forrest IS, Cho J, Rocheleau G, Jordan DM & Do R (2021) Prediction of recessive inheritance for missense variants in human disease. 2021.10.25.21265472 doi:10.1101/2021.10.25.21265472 [PREPRINT]
LYRUS - Lai Yang Rubenstein Uzan Sarkar	XGBoost	Clinical-trained	TRUE	FALSE	FALSE	TRUE	TRUE	FALSE	No defined threshold	Not available	Not available	https://github.com/jiaying2508/LYRUS	ClinVar	The name of the method is composed of the last name initials of the five authors. While other predictors (Fathmm) are used as inputs, there are not enough to justify the meta-predictor label. Note that this VEP requires an input file obtained separately by the user from FATHMM.	Lai J, Yang J, Gamsiz Uzun ED, Rubenstein BM & Sarkar IN (2021) LYRUS: a machine learning model for predicting the pathogenicity of missense variants. Bioinform Adv 2: vbab045
Meta-SNP	Random Forest	Clinical-trained	FALSE	FALSE	FALSE	FALSE	TRUE	FALSE	>0.5	https://snps.biofold.org/meta-snp/	Not available	https://hub.docker.com/r/biofold/meta-snp	SwissVar	Meta-SNP is composed of SIFT, SNAP, PANTHER and PhD-SNP.	Capriotti E, Altman RB & Bromberg Y (2013) Collective judgment predicts disease-associated single nucleotide variants. BMC Genomics 14: S2
UMD-Predictor	Empirical	Population-free	TRUE	TRUE	FALSE	FALSE	FALSE	TRUE	<50 = Neutral 50-64 = likely neutral 65-74 = likely pathogenic >74 = pathogenic	http://umd-predictor.eu/	Not available	Not available	None	This predictor comes in 2 versions, normal and 'pro'. The 'pro' version requires a fee to use and integrates additional features. Both versions require sign-up with an academic e-mail address. Only the normal version is described in the linked paper.	Salgado D, Desvignes J, Rai G, Blanchard A, Miltgen M, Pinard A, Lévy N, Collod‐Béroud G & Béroud C (2016) UMD‐Predictor: A High‐Throughput Sequencing Compliant System for Pathogenicity Prediction of any Human cDNA Substitution. Hum Mutat 37: 439–446
DeepRank-Mut	Convolutional Neural Network (3D)	Clinical-trained	TRUE	FALSE	FALSE	TRUE	FALSE	FALSE	Unknown	Not available	Not available	https://github.com/DeepRank/DeepRank-Mut	ClinVar, gnomAD, Dutch genome diagnostic laboratory data.	An interesting structural-guided approach to variant effect prediction. Unfortunately using the predictor is complex and no pre-calculated results are available.	Ramakrishnan G, Baakman C, Heijl S, Vroling B, van Horck R, Hiraki J, Xue LC &amp; Huynen MA (2023) Understanding structure-guided variant effect predictions using 3D convolutional neural networks. Frontiers in Molecular Biosciences 10:
gMVP - graphical Missense Variant Pathogenicity Predictor	Graph attention neural network	Clinical-trained	TRUE	TRUE	FALSE	TRUE	FALSE	TRUE	Variable (see associated paper). The authors used thresholds beween >0.7 and >0.8 to define pathogenic variants.	Not available	https://www.dropbox.com/s/nce1jhg3i7jw1hx/gMVP.2021-02-28.csv.gz?dl=0	https://github.com/ShenLab/gMVP/	HGMD, ClinVar, UniProt, DiscovEHR	gMVP uses protein context (the region around the variant) to generate training features. The method does not make direct use of 3D structural data, but uses co-evolution as a proxy.	Zhang H, Xu MS, Fan X, Chung WK &amp; Shen Y (2022) Predicting functional effect of missense variants using graph attention neural networks. Nature Machine Intelligence 4: 1017–1028
SNPred	CatBoost	Clinical-trained	TRUE	FALSE	FALSE	FALSE	TRUE	TRUE	No defined threshold	Not available	https://www.synapse.org/#!Synapse:syn52137034/files/	https://github.com/ArtomovLab/SNPred	ClinVar	SNPred is a very large metapredictor, integrating 33 other VEPs and 7 conservation scores as well as allele frequencies as features.	Molotkov I, Koboldt DC &amp; Artomov M (2023) SNPRED outperforms other ensemble-based SNV pathogenicity predictors and elucidates the challenges of using CLINVAR for evaluation of Variant Classification Quality. doi:10.1101/2023.09.07.23295192 [PREPRINT]
AlphaMissense	Custom masked language model	Population-tuned	TRUE	FALSE	FALSE	TRUE	FALSE	FALSE	>0.5	Not available	https://console.cloud.google.com/storage/browser/dm_alphamissense	https://github.com/deepmind/alphamissense	Observed variants in humans and primates, unobserved variants.	The model is trained in multiple stages. The first stages of training are unsupervised, but supervised training is performed during fine-tuning. Results are available for both uniprot-mapped amino acid substitutions and SNVs by genomic coordinates.	Cheng J, Novati G, Pan J, Bycroft C, Žemgulytė A, Applebaum T, Pritzel A, Wong LH, Zielinski M, Sargeant T, Schneider RG, Senior AW, Jumper J, Hassabis D, Kohli P &amp; Avsec Ž (2023) Accurate proteome-wide missense variant effect prediction with Alphamissense. Science
ESM-1b	Language Model	Population-free	TRUE	FALSE	FALSE	FALSE	FALSE	FALSE	No defined threshold	https://huggingface.co/spaces/ntranoslab/esm_variants	https://huggingface.co/spaces/ntranoslab/esm_variants/tree/main	https://github.com/ntranoslab/esm-variants	UniRef90	This is a modified workflow based on the ESM-1b language model. The new workflow allows queries for proteins of any length as well as insertions and deletions (or any combiantion thereof).	Brandes N, Goldman G, Wang CH, Ye CJ & Ntranos V (2023) Genome-wide prediction of disease variant effects with a deep protein language model. Nat Genet 55: 1512–1522
ProGen2	Language Model	Population-free	TRUE	FALSE	FALSE	FALSE	FALSE	FALSE	No defined threshold	Not available	Not available	https://github.com/salesforce/progen	UniRef90 / BFD	ProGen2 provides 7 different models of various sizes and with different training data. Several are benchmarked by ProteinGym for easy comparison. Running ProGen models on a linux system is relatively easy, but requires a lot of RAM and a cuda-enabled GPU.	Nijkamp E, Ruffolo J, Weinstein EN, Naik N & Madani A (2022) ProGen2: Exploring the Boundaries of Protein Language Models. doi:10.48550/arXiv.2206.13517 [PREPRINT]
UniRep	Recurrent neural network	Population-free	TRUE	FALSE	FALSE	FALSE	FALSE	FALSE	No defined threshold	Not available	Not available	https://github.com/churchlab/UniRep	UniRef50	UniRep is intended as a protein engineering tool, but is also functional as a variant effect predictor. The features generated by the unsupervised model can be used as inputs for various supervised applications, or directly used to predictvariant fitness. The developers also found that running further model updates using evolutionarily aligned sequences (evotuning) improved performance.	Alley EC, Khimulya G, Biswas S, AlQuraishi M & Church GM (2019) Unified rational protein engineering with sequence-based deep representation learning. Nat Methods 16: 1315–1322
RITA (Named for Rita Guidi - 1961-2022)	Language Model (decoder-only transformer)	Population-free	TRUE	FALSE	FALSE	FALSE	FALSE	FALSE	No defined threshold	Not available	Not available	https://github.com/lightonai/RITA	UniRef100	RITA has four models with different numbers of parameters, a comparison between the models is avaiable in the paper and on ProteinGym.	Hesslow D, Zanichelli N, Notin P, Poli I & Marks D (2022) RITA: a Study on Scaling Up Generative Protein Sequence Models. doi:10.48550/arXiv.2205.05789 [PREPRINT]
MSA Transformer AKA ESM-MSA-1	Language Model	Population-free	TRUE	FALSE	FALSE	FALSE	FALSE	FALSE	No defined threshold	Not available	Not available	https://github.com/facebookresearch/esm	UniRef50		Rao RM, Liu J, Verkuil R, Meier J, Canny J, Abbeel P, Sercu T & Rives A (2021) MSA Transformer. In Proceedings of the 38th International Conference on Machine Learning pp 8844–8856. PMLR
MutScore	Random Forest	Clinical-trained	TRUE	TRUE	FALSE	FALSE	TRUE	TRUE	<0.140 - Benign and likely benign. >0.730 - Pathogenic and likely pathogenic	https://mutscorebatch-wgt7hvakhq-ew.a.run.app/	https://mutscore-wgt7hvakhq-ew.a.run.app/ (Available in the 'download' tab)	https://github.com/mquinodo/MutScore	ClinVar	The online interfaces for MutScore are difficult to use, I recommend downloading the precalculated data and searching it instead. MutScore makes use of variant clustering along a gene.	Quinodoz M, Peter VG, Cisarova K, Royer-Bertrand B, Stenson PD, Cooper DN, Unger S, Superti-Furga A & Rivolta C (2022) Analysis of missense variants in the human genome reveals widespread gene-specific clustering and improves prediction of pathogenicity. Am J Hum Genet 109: 457–470
SIGMA - Structure-Informed Genetic Missense mutation Assessor	Gradient boosting machine	Clinical-trained	FALSE	FALSE	FALSE	TRUE	FALSE	FALSE	>0.498	https://sigma-pred.org/	https://sigma-pred.org/ (Download tab provides results for 3454 proteins)	https://github.com/zhq921/SIGMA	ClinVar, GnomAD 3	SIGMA scores are only available for ~15% of human proteins, and the provided code has no instructions for running. However, the online interface is well-designed. SIGMA is unique in being a PURELY structural predictor, with all its features being derrived from AlphaFold models.	Zhao H, Du H, Zhao S, Chen Z, Li Y, Xu K, Liu B, Cheng X, Wen W, Li G, et al (2024) SIGMA leverages protein structural information to predict the pathogenicity of missense variants. Cell Rep Methods 4: 100687
SSEmb - Sequence Structure Embedding	Language model / Graph neural network	Population-free	TRUE	FALSE	FALSE	TRUE	FALSE	FALSE	No defined threshold	Not available	Not available	https://github.com/KULL-Centre/_2023_Blaabjerg_SSEmb?tab=readme-ov-file	Protein structures from CATH 4.2	SSEmb combines the methodology of MSA Transformer with a Graph neural network to integrate structural and sequence information. As with other language models SSEmb is not limited to variant effect prediction and can be used for other purposes e.g. stability or binding.	Blaabjerg LM, Jonsson N, Boomsma W, Stein A & Lindorff-Larsen K (2023) A joint embedding of protein sequence and structure enables robust variant effect predictions. 2023.12.14.571755 doi:10.1101/2023.12.14.571755 [PREPRINT]
SPRI - Structure-based Pathogenicity Relationship Identifier	Random forest	Clinical-trained	TRUE	FALSE	FALSE	TRUE	FALSE	FALSE	Output represent probability of pathogenicity	http://sts.bioe.uic.edu/spri/	http://sts.bioe.uic.edu/spri/results/	Not available	Filtered HumDiv, HumVar and PredictSNP	SPRI can also be used to identify clusters of deletrious mutations (pathogenic higher-order spatial units - patHOS), which may be useful for identifying cancer driver genes.	Wang B, Lei X, Tian W, Perez-Rathke A, Tseng Y-Y & Liang J (2023) Structure-based pathogenicity relationship identifier for predicting effects of single missense variants and discovery of higher-order cancer susceptibility clusters of mutations. Brief Bioinform 24: bbad206
MutFormer	Language model (BERT)	Clinical-trained	TRUE	FALSE	FALSE	FALSE	TRUE	TRUE	No defined threshold	Not available	http://www.openbioinformatics.org/mutformer/hg19_MutFormer.zip (direct download link)	https://github.com/WGLab/MutFormer	GnomAD, HGMD	MutFormer is pre-trained on human reference sequences and common gnomAD variants (unsupervised). Fine tuning was performed by supervised training on gnomAD and HGMD. MutFormer also integrates other predictors from dbNSFP into the final score.	Jiang TT, Fang L & Wang K (2023) Deciphering “the language of nature”: A transformer-based language model for deleterious mutations in proteins. The Innovation 4: 100487
PRESCOTT - Population-awaRe Epistatic and StruCtural mOdel of muTational effecTs	Empirical	Population-tuned	TRUE	FALSE	FALSE	TRUE	FALSE	FALSE	<0.28 - Benign >0.42 - Pathogenic	http://prescott.lcqb.upmc.fr/	https://zenodo.org/records/10577421	http://gitlab.lcqb.upmc.fr/tekpinar/PRESCOTT/	PRESCOTT has parameters fine-tuned on a set of 500 human proteins in gnomAD	This predictor includes both ESCOTT and PRESCOTT. ESCOTT is the same method, but without the inclusion of human population frequencies from gnomAD, it is population-free.	Tekpinar M, David L, Henry T & Carbone A (2024) PRESCOTT: a population aware, epistatic and structural model accurately predicts missense effect. 2024.02.03.24302219 doi:10.1101/2024.02.03.24302219 [PREPRINT]
PHACT - PHylogeny - Aware Computing of Tolerance for Missense Mutations	Empirical	Population-free	TRUE	TRUE	FALSE	FALSE	FALSE	FALSE	>0.679	Not available	https://zenodo.org/records/11281312	https://github.com/CompGenomeLab/PHACT	None	PHACT is a purely statistical method that stands out by assigning weights to nodes in the Phylogenetic tree based on distance from the source organism.	Kuru N, Dereli O, Akkoyun E, Bircan A, Tastan O & Adebali O (2022) PHACT: Phylogeny-Aware Computing of Tolerance for Missense Mutations. Mol Biol Evol 39: msac114
PHACTboost	Gradient Boosting	Clinical-trained	TRUE	TRUE	FALSE	FALSE	FALSE	FALSE	0.5	Not available	https://zenodo.org/records/11281312	https://github.com/CompGenomeLab/PHACTboost	ClinVar, gnomAD, HSV	PHACTboost also includes various outputs of the PHACT predictor as features.	Dereli O, Kuru N, Akkoyun E, Bircan A, Tastan O & Adebali O (2024) PHACTboost: A Phylogeny-Aware Pathogenicity Predictor for Missense Mutations via Boosting. Mol Biol Evol 41: msae136
AlphScore	Random Forest	Clinical-trained	FALSE	TRUE	FALSE	TRUE	FALSE	TRUE	No defined threshold	http://holzwerk-schmidt.de/AlphScore/	https://zenodo.org/records/8283349	https://github.com/Ax-Sch/AlphScore	gnomAD	AlphScore derives its features from AlphaFold2 models.	Schmidt A, Röner S, Mai K, Klinkhammer H, Kircher M & Ludwig KU (2023) Predicting the pathogenicity of missense variants using features derived from AlphaFold2. Bioinforma Oxf Engl 39: btad280
Maverick	Neural network ensemble	Clinical-trained	TRUE	FALSE	FALSE	FALSE	FALSE	TRUE	>0.5	Not available	https://zenodo.org/records/7838659	https://github.com/ZuchnerLab/Maverick	ClinVar	Maverick generates 3 scores representing the probability that a variant is benign, dominant pathogenic or recesive pathogenic. These should be interpreted as probabilities.	Danzi MC, Dohrn MF, Fazal S, Beijer D, Rebelo AP, Cintra V & Züchner S (2023) Deep structured learning for variant prioritization in Mendelian diseases. Nat Commun 14: 4167
mvPPT - Pathogenicity Prediction Tool for missense variants	Gradient Boosting	Clinical-trained	TRUE	TRUE	FALSE	FALSE	TRUE	TRUE	>0.15	http://www.mvppt.club/	http://www.mvppt.club/	https://github.com/tongshiyuan/mvPPT	ClinVar, HGMD, UniProt, gnomAD	mvPPT integrates SIFT, PROVEAN and MutationAssessor along with various conservation metrics and population features.	Tong S-Y, Fan K, Zhou Z-W, Liu L-Y, Zhang S-Q, Fu Y, Wang G-Z, Zhu Y & Yu Y-C (2023) mvPPT: A Highly Efficient and Sensitive Pathogenicity Prediction Tool for Missense Variants. Genomics Proteomics Bioinformatics 21: 414–426
PhD-SNPg	Gradient Boosting	Clinical-trained	TRUE	FALSE	FALSE	FALSE	FALSE	FALSE	>0.5	https://snps.biofold.org/phd-snpg/	Not available	https://github.com/biofold/PhD-SNPg	ClinVar	An upgraded and easy-to-run version of the PhD-SNP algorithm that forms part of the SNPs&GO methods.	Capriotti E & Fariselli P (2017) PhD-SNPg: a webserver and lightweight tool for scoring single nucleotide variants. Nucleic Acids Res 45: W247–W252
popEVE	Joint gaussian process	Population-tuned	FALSE	FALSE	FALSE	FALSE	TRUE	FALSE	-5.056 (severe pathogenic), -4.617 (moderate pathogenic)	https://pop.evemodel.org/	https://pop.evemodel.org/	https://github.com/debbiemarkslab/popEVE	UK biobank	popEVE is a conbination of EVE and ESM-1v, conditioned on variants from the UK BioBank	Orenbuch R, Kollasch AW, Spinner HD, Shearer CA, Hopf TA, Franceschi D, Dias M, Frazer J & Marks DS (2023) Deep generative modeling of the human proteome reveals over a hundred novel genes involved in rare genetic disorders. MedRxiv Prepr Serv Health Sci: 2023.11.27.23299062
SaProt - Protein language modelling with Structure-aware vocabulary	Language model	Population-free	FALSE	TRUE	FALSE	TRUE	FALSE	FALSE	No defined threshold	https://colab.research.google.com/github/westlake-repl/SaprotHub/blob/main/colab/SaprotHub_v2.ipynb?hl=en (colab notebook)	Not available	https://github.com/westlake-repl/SaProt	AlphaFold structures	SaProt differs from other language models in that it encodes protein structural context into the primary amino acid sequence. The 'foldseq' external tool is required in order to encode structures for prediction.	Su J, Han C, Zhou Y, Shan J, Zhou X & Yuan F (2024) SaProt: Protein Language Modeling with Structure-aware Vocabulary. 2023.10.01.560349 doi:10.1101/2023.10.01.560349 [PREPRINT]
GPN-MSA - Genomic Pre-trained Network - Multiple Sequence Alignment	Language model	Population-free	TRUE	TRUE	FALSE	FALSE	FALSE	TRUE	The score is revommended to be used without a threshold, however where helpful, -7 is the suggested cutoff.	Not available	https://huggingface.co/datasets/songlab/gpn-msa-hg38-scores/tree/main	https://huggingface.co/collections/songlab/gpn-msa-65319280c93c85e11c803887	100 vertebrate species alignment	GPN-MSA is a DNA-sequence based language models. As such, it is not limited to coding regions alone but only SNVs are scored in the pre-calculated results.	Benegas G, Albors C, Aw AJ, Ye C & Song YS (2024) GPN-MSA: an alignment-based DNA language model for genome-wide variant effect prediction. bioRxiv: 2023.10.10.561776
VAMPP - Variant Analysis of Multiple Pathogenicity Predictors	Statistical combination of predictors	Clinical-trained	FALSE	FALSE	FALSE	FALSE	TRUE	FALSE	Less than 0.226 (benign) and more than 0.354 (pathogenic)	https://vamppscore.com/	https://drive.google.com/drive/folders/1emkHcTlxgjH6G-2Yl4wQQnKi5Wsip4IY?usp=drive_link	https://github.com/eylulaydin7/VAMPP-score?tab=readme-ov-file	ClinVar	VAMPP acts as both a meta-score and a metric for the assessment of other VEPs in a protein-specific manner.	Aydin E, Ergun B, Akgun-Dogan O, Alanay Y, Ng OH & Ozdemir O (2024) A New Era in Missense Variant Analysis: Statistical Insights and the Introduction of VAMPP-Score for Pathogenicity Assessment. 2024.07.11.602867 doi:10.1101/2024.07.11.602867 [PREPRINT]
AFFIPred - AlphaFold2 Structure-based Functional Impact Prediction of Missense Variants	XGBoost	Clinical-trained	TRUE	TRUE	TRUE	TRUE	FALSE	FALSE	0.5	https://affipred.timucinlab.com/	Online predictor has an API and command line interface tool	https://github.com/timucinlab/AFFIPred	ClinVar		Pir MS & Timucin E (2024) AFFIPred: AlphaFold2 Structure-based Functional Impact Prediction of Missense Variations. 2024.05.13.593840 doi:10.1101/2024.05.13.593840 [PREPRINT]
VespaG - Variant Effect Score Prediction without Alignments enabled by GEMME	Language model	Population-free	FALSE	TRUE	FALSE	FALSE	FALSE	FALSE	No defined threshold	Not available	Not available	https://github.com/JSchlensok/VespaG	Human proteome sequences	VespaG is notably extremely fast, and relatively easy to install. While it is supervised on GEMME predictions, no clinical data was seen by the model, therefore it is not at risk of data circularity.	Marquet C, Schlensok J, Abakarova M, Rost B & Laine E (2024) Expert-guided protein language models enable accurate and blazingly fast fitness prediction. Bioinformatics 40: btae621
PoET - Protein Evolution Transformer	Language model	Population-free	FALSE	TRUE	FALSE	FALSE	FALSE	FALSE	No defined threshold	https://www.openprotein.ai/ (warning! not public access)	Not available	https://github.com/OpenProteinAI/PoET	UniRef50	PoET is primarily intended for protein design, but like many sich language models, can be leveraged as a VEP as well. The model is primarily avialble through the openprotein web app, which requires approval to access.	Truong Jr T & Bepler T (2023) PoET: A generative model of protein families as sequences-of-sequences. Adv Neural Inf Process Syst 36: 77379–77415
ProSST - Protein Sequence-Structure Transformer	Language model	Population-free	FALSE	TRUE	FALSE	TRUE	FALSE	FALSE	No defined threshold	https://neurosnap.ai/service/ProSST%20Mutation%20Effect%20Prediction (Warning, requires a login)	Not available	https://github.com/ai4protein/ProSST	AlphafoldDB, CATH43-S40	This language model also encodes protein structures into the model's input tokens.	Li M, Tan P, Ma X, Zhong B, Yu H, Zhou Z, Ouyang W, Zhou B, Hong L & Tan Y (2024) ProSST: Protein Language Modeling with Quantized Structure and Disentangled Attention. 2024.04.15.589672 doi:10.1101/2024.04.15.589672 [PREPRINT]

## Sheet: Stability predictors
Metric	Description	Link to online interface	Link to precalculated results	Method download	Notes	References
FoldX	A force field-based stability predictor that utilises a combination fo entropic and energetic terms.	Offline or no longer available	N/A	Available with a license from https://foldxsuite.crg.eu/		Delgado J, Radusky LG, Cianferoni D & Serrano L (2019) FoldX 5.0: working with RNA, small molecules and a new graphical interface. Bioinformatics 35: 4168–4169
Rosetta	Combines empirical, statistical and physics-based terms. Component of the Rosetta suite.	https://r2.graylab.jhu.edu/ (beta server)	N/A	Available with a license from https://www.rosettacommons.org/software		Alford RF, Leaver-Fay A, Jeliazkov JR, O’Meara MJ, DiMaio FP, Park H, Shapovalov MV, Renfrew PD, Mulligan VK, Kappel K, et al (2017) The Rosetta All-Atom Energy Function for Macromolecular Modeling and Design. J Chem Theory Comput 13: 3031–3048
PoPMuSiC	Predicts stability through a linear combination of statistical potentials.	https://soft.dezyme.com/ (requires sign-up/login)	N/A	N/A		Dehouck Y, Kwasigroch JM, Gilis D & Rooman M (2011) PoPMuSiC 2.1: a web server for the estimation of protein stability changes upon mutation and sequence optimality. BMC Bioinformatics 12: 151
MAESTRO - Multi AgEnt STability pRediction upon pOint mutations	A multi-agent based method that draws a consensus from multiple machine learning algorithms.	https://pbwww.services.came.sbg.ac.at/maestro/web	N/A	https://pbwww.services.came.sbg.ac.at/?page_id=477		Laimer J, Hofer H, Fritz M, Wegenkittl S & Lackner P (2015) MAESTRO - multi agent stability prediction upon point mutations. BMC Bioinformatics 16: 116
mCSM	Graph-based signatures representing residue environments are used to train models.	https://biosig.lab.uq.edu.au/mcsm/	N/A	N/A		Pires DEV, Ascher DB & Blundell TL (2014) mCSM: predicting the effects of mutations in proteins using graph-based signatures. Bioinformatics 30: 335–342
SDM2 - Site Directed Mutator 2	Combines statistical energy functions with site-specific substiution rates.	Offline or no longer available	N/A	N/A		Pandurangan AP, Ochoa-Montaño B, Ascher DB & Blundell TL (2017) SDM: a server for predicting effects of mutations on protein stability. Nucleic Acids Res 45: W229–W235
DUET	DUET combines both mCSM and SDM, sing the consensus.	https://biosig.lab.uq.edu.au/duet/stability	N/A	N/A		Pires DEV, Ascher DB & Blundell TL (2014b) DUET: a server for predicting effects of mutations on protein stability using an integrated computational approach. Nucleic Acids Res 42: W314–W319
ENCoM	A coarse-grained normal mode analysis method that realistically represents intramolecular interactions.	Offline or no longer available	N/A	https://github.com/NRGlab/ENCoM		Frappier V, Chartier M & Najmanovich RJ (2015) ENCoM server: exploring protein conformational space and the effect of mutations on protein function and stability. Nucleic Acids Res 43: W395–W400
DynaMut2	Combines normal mode analysis with graph-based signatures.	https://biosig.lab.uq.edu.au/dynamut2/	N/A	N/A	API available from online web-server.	Rodrigues CHM, Pires DEV & Ascher DB (2021) DynaMut2: Assessing changes in stability and flexibility upon single and multiple point missense mutations. Protein Sci 30: 60–69
CUPSAT - Cologne University Protein Stability Analysis Tool	Uses residue torsion angles and atom pair potentials that are environment-specific.	https://cupsat.brenda-enzymes.org/	N/A	N/A		Parthiban V, Gromiha MM & Schomburg D (2006) CUPSAT: prediction of protein stability upon point mutations. Nucleic Acids Res 34: W239-242
I-Mutant 2.0 (I-mutant 3.0 is offline)	A machine learning (SVM)-based approach that can use either a structure or sequence as a starting point.	https://folding.biofold.org/i-mutant/i-mutant2.0.html	N/A	https://folding.biofold.org/i-mutant//pages/I-Mutant2.0_Down.html	Can predict from either a sequence or structure.	Capriotti E, Fariselli P & Casadio R (2005) I-Mutant2.0: predicting stability changes upon mutation from the protein sequence or structure. Nucleic Acids Res 33: W306–W310
INPS-MD - Impact of Non-synonymous mutations on Protein Stability - Multi Dimension	Sequence-based features and contact potentials are used to score sequence substitutions.	https://inpsmd.biocomp.unibo.it/welcome/default/index	N/A	N/A	Can predict from either a sequence or structure.	Savojardo C, Fariselli P, Martelli PL & Casadio R (2016) INPS-MD: a web server to predict stability of protein variants from sequence and structure. Bioinformatics 32: 2542–2544
DDGun	An empirical method that makes predictions using sequence and structural features.	https://folding.biofold.org/ddgun/index.html	N/A	https://github.com/biofold/ddgun		Montanucci L, Capriotti E, Frank Y, Ben-Tal N & Fariselli P (2019) DDGun: an untrained method for the prediction of protein stability changes upon single and multiple point variations. BMC Bioinformatics 20: 335
AUTO-MUTE - AUTOmated server for predicting functional consequences of amino acid MUTations in protEins	Offers multiple models to predict the stability effects of single amino acid changes.	http://binf.gmu.edu/automute/	N/A	N/A		Masso M & Vaisman II (2014) AUTO-MUTE 2.0: A Portable Framework with Enhanced Capabilities for Predicting Protein Functional Consequences upon Mutation. Adv Bioinformatics 2014: 278385
DeepDDG	Neural network based predictor trained on experimental observations.	http://protein.org.cn/ddg.html	N/A	N/A	Optionally accepts user-provided inputs from mCSM, SDM and DUET. Requires academic e-mail to recieve results.	Cao H, Wang J, He L, Qi Y & Zhang JZ (2019) DeepDDG: Predicting the Stability Change of Protein Point Mutations Using Neural Networks. J Chem Inf Model 59: 1508–1514
Eris	Force-field based methodology with atomic modelling.	https://dokhlab.med.psu.edu/eris/login.php	N/A	N/A	Guest login instructions on web-page	Yin S, Ding F & Dokholyan NV (2007) Eris: an automated estimator of protein stability. Nat Methods 4: 466–467
DDmut	Graph-based and complementary features were combined using siamese neural networks.	https://biosig.lab.uq.edu.au/ddmut/	N/A	N/A	Also provides an API for the web server	Zhou Y, Pan Q, Pires DEV, Rodrigues CHM & Ascher DB (2023) DDMut: predicting effects of mutations on protein stability using deep learning. Nucleic Acids Research: gkad472
iStable - integrated predictor for protein Stability change upon single mutation	A stability meta-predictor that takes inputs from I-Mutant, AUTO-MUTE, MUPRO, PoPMuSiC and CUPSAT as features for an SVM.	http://predictor.nchu.edu.tw/istable/	N/A	N/A	iStable 2.0 is offline. Capable of predicting from structure or sequence.	Chen C-W, Lin J & Chu Y-W (2013) iStable: off-the-shelf predictor integration for predicting protein stability changes. BMC Bioinformatics 14: S5
MUpro	Combines both sequence and structural information using an SVM	http://mupro.proteomics.ics.uci.edu/	N/A	https://download.igb.uci.edu/		Cheng J, Randall A & Baldi P (2006) Prediction of protein stability changes for single-site mutations using support vector machines. Proteins 62: 1125–1132
PremPS - Predicting the effects of mutations on Protein Stability	A random forest method that uses 10 features including PROVEAN scores.	http://lilab.jysw.suda.edu.cn/research/PremPS/	N/A	https://github.com/minghuilab/PremPS		Chen Y, Lu H, Zhang N, Zhu Z, Wang S &amp; Li M (2020) PremPS: Predicting the impact of missense mutations on protein stability. PLOS Computational Biology 16:
HOPE	Information from a variety of sources is combined using a decision tree	https://www3.cmbi.umcn.nl/hope/input/	N/A	N/A	HOPE also has a web API (see method link). Unsure if the name is intended as an acronym.
Protein holography	A holographic convolutional neural network to reflect physical interactions in protein structures.	N/A	N/A	https://github.com/StatPhysBio/protein_holography		Pun MN, Ivanov A, Bellamy Q, Montague Z, LaMont C, Bradley P, Otwinowski J & Nourmohammad A Learning the shape of protein microenvironments with a holographic convolutional neural network. Proc Natl Acad Sci U S A 121: e2300838121

## Sheet: Conservation metrics
Metric	Description	Link to online interface	Link to precalculated results	Method download	References
BLOSUM62 - BLOcks SUbstitution Matrix	A triangular substitution matrix of log-odds scores for substitutions derived from blocks of proteins with 62% or greater similarity.	N/A	https://www.ncbi.nlm.nih.gov/Class/FieldGuide/BLOSUM62.txt	N/A	Henikoff S & Henikoff JG (1992) Amino acid substitution matrices from protein blocks. Proc Natl Acad Sci USA 89: 10915–10919
GERP++ - Genomic Evolutionary Rate Profiling	GERP++ is the successor to GERP, which identifies constrained elements in alignments by identifying regions with substitution deficits.	N/A	http://mendel.stanford.edu/sidowlab/downloads/gerp/index.html (links on page) dbNSFP	http://mendel.stanford.edu/sidowlab/downloads/gerp/index.html (links on page)	Davydov EV, Goode DL, Sirota M, Cooper GM, Sidow A & Batzoglou S (2010) Identifying a High Fraction of the Human Genome to be under Selective Constraint Using GERP++. PLoS Comput Biol 6: e1001025
SiPhy - Site-specific Phylogenetic analysis	Bases under selection are identified in alignments by statistical tests.	N/A	https://www.broadinstitute.org/mammals-models/29-mammals-project-supplementary-info dbNSFP	https://portals.broadinstitute.org/genome_bio/siphy/index.html	Garber M, Guttman M, Clamp M, Zody MC, Friedman N & Xie X (2009) Identifying novel constrained elements by exploiting biased substitution patterns. Bioinformatics 25: i54–i62
PhyloP - Phylogenetic P-values	Part of the PHAST package. Computes p-values for conservation or acceleration withan an alignment relative to a neutral model of evolution.	N/A	https://hgdownload.soe.ucsc.edu/goldenPath/hg38/ dbNSFP	https://github.com/cshlsiepellab/phast/	Siepel A, Pollard KS & Haussler D (2006) New Methods for Detecting Lineage-Specific Selection. In Research in Computational Molecular Biology, Apostolico A Guerra C Istrail S Pevzner PA & Waterman M (eds) pp 190–205. Berlin, Heidelberg: Springer
phastCons	A HMM-based model in the PHAST package that identifies conserved sequence elements.	N/A	https://hgdownload.soe.ucsc.edu/goldenPath/hg38/ dbNSFP	https://github.com/cshlsiepellab/phast//	Siepel A, Bejerano G, Pedersen JS, Hinrichs AS, Hou M, Rosenbloom K, Clawson H, Spieth J, Hillier LW, Richards S, et al (2005) Evolutionarily conserved elements in vertebrate, insect, worm, and yeast genomes. Genome Res 15: 1034–1050
fitCons - fitness Consequence	A method that combines evolutionary and functional data to identify genomic regions of functional importance.	N/A	http://compgen.cshl.edu/fitCons/ dbNSFP	N/A	Gulko B, Hubisz MJ, Gronau I & Siepel A (2015) Probabilities of Fitness Consequences for Point Mutations Across the Human Genome. Nat Genet 47: 276–283

## Sheet: Benchmarks
Description	Date	Benchmarking data	Benchmarking metrics	List of VEPs and metrics benchmarked	References	Notes
Assessment of 24 VEPs using human trait data from UK Biobank and All of us. Note: this is the published, expanded version of the Kuang et. al 2022 preprint.	2024	Gene-trait combinations from the UK Biobank and All of Us cohorts.	Area under the balanced precision-recall curve, Pearson correlation coefficient.	AlphaMissense, CADD, CADD2, DANN, Eigen, ESM1v, ESM1b, FATHMM, GenoCanyon, LRT, M-CAP, MetaLR, MetaSVM, MPC, MVP, MutationTaster, MutPred2, PolyPhen2, PrimateAI, PROVEAN, REVEL, SIFT, SiPhy, VARITY	Tabet DR, Kuang D, Lancaster MC, Li R, Liu K, Weile J, Coté AG, Wu Y, Hegele RA, Roden DM, et al (2024) Benchmarking computational variant effect predictors by their ability to infer human traits. Genome Biol 25: 172	This is a very small benchmark but serves to demonstrate that VEP performance can vary depending on the context in which they are used.
This study compares and contrasts the performance of VEPs on ClinVar data vs data obtained from clinical sequencing and functional studies. This analysis included 57 VEPs.	2024	ClinVar, sequencing studies, UniFun (functional studies)	ROC AUC, Mathews correlation coefficient.	AlphaMissense, gMVP, VARITY (multiple), MutScore, DeepSAV, CPT, SIGMA, REVEL, VESPA, EVE, MetaRNN, BayesDel (multiple), MISTIC, ESM1v, CAPICE, MutPred, VEST4, PROVEAN, LASSIE, InMeRF, SIFT4G, MetaSVM, ESM1b, MetaLR, DEOGEN2, UNEECON, MVP, SuSPect, MutFormer, MutationAssessor, PonP2, Envision, PhDSNP, ClinPred, PolyPhen2 (multiple), Eigen, SIFT, LRT, MPC, LIST-S2, CADD, PrimateAI, FathmmXF, DANN, …	Radjasandirane R, Diharce J, Gelly J-C & Brevern AG de (2024) Assessment of variant effect predictors unveils variants difficulty as a critical performance indicator. 2024.07.08.602580 doi:10.1101/2024.07.08.602580 [PREPRINT]	This study did not account for potential data circularity concerns while benchmarking with large variant databases.
An expanded and improved version of the Livesey and Marsh 2023 paper. Now updated to 97 VEPs and 36 DMS datasets.	2024	Various DMS datasets, ClinVar and gnomAD	Metric derrived from Spearman's correlation, ROC AUC.	CPT-1, AlphaMissense, ESCOTT, popEVE, iGEMME, GEMME, SaProt, TranceptEVE, VARITY_R, ESM-1v, VARITY_ER, mvPPT, SNPred, EVE, DeepSequence, CARP, MSA_Transformer, MetaRNN, ESM2, MutFormer, VESPA, EVmutation_epistatic, PHACTboost, gMVP, mutationTCN, UNEECON, REVEL, ESM-1b, EVmutation_independent, MutScore, ClinPred, DEOGEN2, VEST4, MutationAssessor, SNAP2, SuSPect, SNPs&GO, BayesDel_noAF, BayesDel, P…	Livesey BJ & Marsh JA (2024) Variant effect predictor correlation with functional assays is reflective of clinical classification performance. 2024.05.12.593741 doi:10.1101/2024.05.12.593741 [PREPRINT]	This study also investigated performance increases from using combinations of different predictors.
Introduction to the VAMPP platform (https://vamppscore.com/) - which is both a meta-predictor of sorts and a benchmark of other VEPs.	2024	ClinVar	VAMPP score (statistical analysis)	PhyloP, PhastCon, fitCons, SiPhy, bstatistic, gMVP, LIST-S2, Fathmm, Fathmm-MKL, Fathmm-XF, SIFT, SIFT4G, LRT, MutationAssessor, VEST4, PROVEAN, PrimateAI, ESM1b, VARITY, MutationTaster2, MutPred, DEOGEN2, AlphaMissense, PolyPhen-2, CADD, DANN, Eigen, EVE, MVP, BayesDel, ClinPred, MetaSVM, MetaLR, MetaRNN, M-CAP, REVEL, MPC	Aydin E, Ergun B, Akgun-Dogan O, Alanay Y, Ng OH & Ozdemir O (2024) A New Era in Missense Variant Analysis: Statistical Insights and the Introduction of VAMPP-Score for Pathogenicity Assessment. 2024.07.11.602867 doi:10.1101/2024.07.11.602867 [PREPRINT]	In the context of CLCN1 performance of the tools varied markedly between the intracellular and transmembrane domains.
CAGI is an ogoing community experiment aiming to drive innovation in computational variant effect prediction (https://genomeinterpretation.org/)	2024	Various sources depending on the challenge (DMS, clinical etc.)	Extensive statistical analysis.	Entry varies per challenge.	Critical Assessment of Genome Interpretation Consortium (2024) CAGI, the Critical Assessment of Genome Interpretation, establishes progress and prospects for computational genetic variant interpretation methods. Genome Biol 25: 53	This study also investigates splice prediction tools. The assessment was done with repect to ACMG/AMP guidelines regarding evidence thresholds for computational predictors.
Predictors are compared using functionally characterised variants in CLCN1.	2023	126 functionally characterised variants in CLC1.	Accuracy, sensitivity, specificity, positive predictive value, negative predictive value, ROC AUC.	PolyPhen-2, Align-GVGD, SIFT, MutationTaster, REVEL, MetaLR, CADD, MutationAssessor, EVE.	Vivekanandam V, Ellmers R, Jayaseelan D, Houlden H, Männikkö R & Hanna MG (2023) In silico versus functional characterization of genetic variants: lessons from muscle channelopathies. Brain 146: 1316–1321	The benchmarking data was divided into sets with "weak" and "strong" evidence for the classifications.
Benchmarking of 55 predictors using data from various DMS studies.	2023	Two benchmarking datasets composed of 1) 26 deep mutational scanning studies 2) variants from ClinVar, gnomAD and HGMD.	Metric derrived from Spearman's correlation, ROC AUC, balanced precition-recall.	SIFT, SIFT4G, phyloP, BLOSUM62, LRT, SiPhy, GERP++, Grantham, EVmutation, LIST-S2, PROVEAN, Panther, MutationAssessor, DeepSequence, GenoCanyon, EVE, mutationTCN, VESPAl, ESM-1v, phastCons, fitCons, PolyPhen-2, Eigen, Envision, SuSPect, DEOGEN2, SNPs&GO, MPC, VEST4, SNAP2, PhD-SNP, S3D-PROF, SNPs&GO3D, MutPred, PonP2, PonPS, Fathmm-XF, Fathmm-MKL, FATHMM, PrimateAI, VARITY, REVEL, CONDEL, MetaLR,…	Livesey BJ & Marsh JA (2023) Updated benchmarking of variant effect predictors using deep mutational scanning. Molecular Systems Biology n/a: e11474	The scope of this study is much smaller than most benchmarks.
Introducing the ProteinGym platform, a benchmark that encompasses over 200 standardised DMS datasets and a large dataset of clinical mutations. The platform itself is updated reguarly (https://proteingym.org/)	2023	DMS data (human/non-human), ClinVar	ROC AUC (clinical), Spearmans and MSE (DMS).	The data on the site is constantly updated. Over 100 models at time of writing.	Notin P, Kollasch AW, Ritter D, van Niekerk L, Paul S, Spinner H, Rollins N, Shaw A, Weitzman R, Frazer J, et al (2023) ProteinGym: Large-Scale Benchmarks for Protein Design and Fitness Prediction. bioRxiv: 2023.12.07.570727	To avoid data circularity, only ClinVar results from post-2015 were used in the benchmark. In addition, any variants still present in the training data of any method were removed from the benchmark.
Evalulation of a large number of predictors on variants associated with haemoglobinopathies.	2022	Variants in HBA1, HBA2 and HBB from IthaGenes, ClinVar and gnomAD. After filtering, 1627 variants remained.	Accuracy, sensitivity, specificity, Masthews correlation coefficient, positive and negative likelihood ratios.	BayesDel, CADD, ClinPred, Condel, DANN, Eigen-PC, FATHMM, Fathmm-MKL, GERP++, fitCons, LIST-S2, LRT, MetaLR, MetaSVM, MutationAssessor, MutationTaster, MutPred, PhastCons, PhyloP, PolyPhen-2, PROVEAN, REVEL, SIFT, SiPhy, VEST4	Tamana S, Xenophontos M, Minaidou A, Stephanou C, Harteveld CL, Bento C, Traeger-Synodinos J, Fylaktou I, Yasin NM, Abdul Hamid FS, et al (2022) Evaluation of in silico predictors on short nucleotide variants in HBA1, HBA2, and HBB associated with haemoglobinopathies. eLife 11: e79713	Training data for supervised methods were excluded (which resulted in both MetaLR and MetaSVM being removed due to excessive overlap)
This benchmark compares the performance of the VEPs against datasets with and without type 1 data circularity with particular emphasis on BRCA1/2.	2022	Four datasets from ClinVar comprising 1) 404 reviewed variants with training data removed 2) 1053 reviewed variants without training data removed 3) 151 BRCA1 variants 4) 134 BRCA2 variants.	Accuracy, sensitivity, specificity, positive predictive value, negative predictive value, Mathews correlation coefficient, ROC AUC.	PMut, PROVEAN, SIFT, SNPs&GO, PhD-SNP, PredictSNP, META-SNP, PAN-PSEP, PolyPhen-2.	Qorri E, Takács B, Gráf A, Enyedi MZ, Pintér L, Kiss E & Haracska L (2022) A Comprehensive Evaluation of the Performance of Prediction Algorithms on Clinically Relevant Missense Variants. International Journal of Molecular Sciences 23: 7946	The 'open' dataset is filtered to remove any variants used to train the predictors being assessed.
This study used gene-trait combinations observed in the UK biobank to address the issue of data circularity.	2022	Gene-trait combinations from the UK Biobank cohort.	Area under the balanced precision-recall curve, Pearson correlation coefficient.	VARITY, REVEL, Eigen, MPC, PROVEAN, MutPred, MetaLR, MetaSVM, M-CAP, CADD, PolyPhen-2, MVP, PrimateAI, SiPhy, SIFT, FATHMM, MutationTaster, GenoCanyon, DANN, LRT	Kuang D, Li R, Wu Y, Weile J, Hegele RA & Roth FP (2022) Empowering rare variant burden-based gene-trait association studies via optimized computational predictor choice. 2021.09.20.459182 doi:10.1101/2021.09.20.459182 [PREPRINT]	This is an update to a previous benchmark with improved methodology and expanded dataset. Independent benchmarks are performed based on correlation to DMS results and performance on clinical datasets.
This study focusses on comparisons of VEP predictive ability between different human phenotypes.	2022	ExAC (29173) and ClinVar variants in genes associated with terms in the Human Phenotype Ontology resource (35167).	Area under the precision-recall curve.	BayesDel, bStatistic, CADD, DANN, Eigen, Fathmm-MKL, Fathmm-XF, FATHMM, fitCons, GenoCanyon, GERP++, LRT, Mutationtaster, PhastCons, phyloP, SiPhy, VEST4, ClinPred, DEOGEN2, LIST-S2, MetaLR, MetaSVM, MPC, MutationAssessor, PolyPhen-2, PrimateAI, PROVEAN, REVEL, SIFT, SIFT4G.	Anderson D & Lassmann T (2022) An expanded phenotype centric benchmark of variant prioritisation tools. Hum Mutat 43: 539–546	While only a small number of VEPs were assessed in this study, the performance changes between the large databases and the functional benchmarks are very interesting.
14 predictors are tested on different types of genomic variant.	2022	ClinVar, Varibench (HumVar, ExoVar, predictSNP, SwissVar)	Accuracy, Precision, Recall, F1 score, ROC AUC	CADD, DANN, FathmmMKL, FunSeq2, PredictSNP2, SIFT, PROVEAN, MetaLR, MetaSVM, MutationAssessor, PrimateAI, M-CAP, REVEL, MISTIC	Wang D, Li J, Wang Y & Wang E (2022) A comparison on predicting functional impact of genomic variants. NAR Genomics Bioinforma 4: lqab122	This paper defines the two main type of data circularity that most subsequent benchmarks attempt to minimise.
33 predictors are compared based on performance against variants in IDUA.	2021	586 variants in IDUA obtained from numerous sources by manual curation.	Accuracy, sensitivity, specificity.	SIFT, SIFT4G, PolyPhen-2, LRT, MutationTaster2, MutationAssessor, FATHMM, Fathmm-XF, Fathmm-MKL, MetaSVM, MetaLR, CADD, VEST4, PROVEAN, fitCons, LINSIGHT, M-CAP, REVEL, MutPred, PrimateAI, BayesDel, ClinPred, LIST-S2, GERP++, PhD-SNP, Panther, SNPs&GO, PredictSNP, DANN, FunSeq2, GWAVAE, SuSPect, PMUT, Condel, PON-P2.	Borges P, Pasqualim G & Matte U (2021) Which Is the Best In Silico Program for the Missense Variations in IDUA Gene? A Comparison of 33 Programs Plus a Conservation Score and Evaluation of 586 Missense Variants. Frontiers in Molecular Biosciences 8	This paper specifically identifies tools impacted by type 1 data circularity.
Five predictors are compared using two large-scale datasets.	2021	Two datasets comprised of 1) variants from gnomAD, ClinVar and HGMD 2) Variants from clinical studies.	Sensitivity, specificity, ROC AUC.	SIFT, PolyPhen-2, REVEL, ClinPred, GAVIN	Gunning AC, Fryer V, Fasham J, Crosby AH, Ellard S, Baple EL & Wright CF (2021) Assessing performance of pathogenicity predictors using clinically relevant variant datasets. Journal of Medical Genetics 58: 547–555	It does not appear that data circularity was accounted for in this study, although the risk is briefly discussed.
This study investigates the performance of VEPs in the context of somatic cancer-causing variants.	2020	Variants from OncoKB, Clinical Interpretation of the Variants in Cancer and, the Database of Curated Mutations. 4319 total.	Accuracy, sensitivty, specificity, positive predictive value, negative predictive value, Mathews correlation coefficient.	SIFT, PolyPhen-2, LRT, MutationAssessor, FATHMM, PROVEAN, VEST3, MetaSVM, MetaLR, M-CAP, REVEL, MutPred, CADD, DANN, Fathmm-MKL, Eigen, GenoCanyon, fitCons, UMD-Predictor	Suybeng V, Koeppel F, Harlé A & Rouleau E (2020) Comparison of Pathogenicity Prediction Tools on Somatic Variants. The Journal of Molecular Diagnostics 22: 1383–1392	An interesting and novel technique for addressing the data circularity issue.
An investigation into VEP performance between different protein families.	2020	Pathogenic/benign annotations were obtained from ClinVar, SwissVar and UniProt. Mutations were mapped to Pfam domains.	Accuracy in each Pfam	CADD, REVEL, VEST4, PrimateAI, M-CAP, Eigen, MetaLR, MetaSVM, SNAP2, Fathmm-XF, MVP, DEOGEN2, Eigen, PROVEAN, DANN, Fathmm-MKL, FATHMM, MutationAssessor, LRT, PolyPhen-2, SIFT4G, SIFT, GenoCanyon, MutationTaster.	Zaucha J, Heinzinger M, Tarnovskaya S, Rost B & Frishman D (2020) Family-specific analysis of variant pathogenicity prediction tools. NAR Genomics and Bioinformatics 2: lqaa014	This is an update to a previous benchmark.
A comparison of several computational tools for missense variants in genes assocated with autosomal recessive deafness (3 genes)	2019	Nine missense variants in 3 genes (GJB2, GJB6 and GJB3) from a cohort of deaf patients.	Accuracy, sensitivity, specificity, positive predictive value, negative predictive value.	SIFT, FATHMM, MutationAssessor, PolyPhen-2, CONDEL, MutationTaster, MutPred, Align GVGD, PROVEAN	Pshennikova VG, Barashkov NA, Romanov GP, Teryutin FM, Solov’ev AV, Gotovtsev NN, Nikanorova AA, Nakhodkin SS, Sazonov NN, Morozov IV, et al (2019) Comparison of Predictive In Silico Tools on Missense Variants in GJB2, GJB6, and GJB3 Genes Associated with Autosomal Recessive Deafness 1A (DFNB1A). ScientificWorldJournal 2019: 5198931	Data circularity issues are not discussed in this paper.
This study focusses on the ability of VEPs to identify benign rather than pathogenic variants.	2019	Variants from ExACwith additional filtering for allele frequency for a total of 63197 variants.	Specificity	CADD, FATHMM, LRT, MutationAssessor, MutationTaster2, PROVEAN, SIFT, VEST, PON-P2, PolyPhen-2.	Niroula A & Vihinen M (2019) How good are pathogenicity predictors in detecting benign variants? PLoS Comput Biol 15: e1006481
this study assesses the performance of 8 VEPs on Varibench data and introduces a meta-classifier based on a combination of them.	2019	Varibench	True positives, False negatives, True negatives, False positives, Precision, negative predictive value, ROC AUC, sensitivity, specificity, accuracy	Fathmm, MutationAssessor, iFISH, PROVEAN, SIFT, PonP2, PANTHER, SNAP2, custom meta predictor.	Hassan MS, Shaalan AA, Dessouky MI, Abdelnaiem AE & ElHefnawi M (2019) Evaluation of computational techniques for predicting non-synonymous single nucleotide variants pathogenicity. Genomics 111: 869–882
A very large and comprehensive benchmark on multiple datasets that takes steps to reduce the potential for data circularity in performance evaluation.	2018	Three independent datasets from 1) ClinVar 2) TP53 variants from IARC TP53 3) DMS results for PPARG	Accuracy, sensitivity, specificity, positive predictive value, negative predictive value, Mathews correlation coefficiient.	FATHMM, fitCons, LRT, MutationAssessor, MutationTaster, PolyPhen-2, PROVEAN, SIFT, VEST3, GERP++, phastCons, phyloP, SiPhy, CADD, DANN, Eigen, Fathmm-MKL, GenoCanyon, M-CAP, MetaLR, MetaSVM, REVEL.	Li J, Zhao T, Zhang Y, Zhang K, Shi L, Chen Y, Wang X & Sun Z (2018) Performance evaluation of pathogenicity-computation methods for missense variants. Nucleic Acids Research 46: 7793–7804
This study compares results for benchmarking against 'traditional' databases to those obtained when benchmarking against functionally characterised variants.	2017	Three datasets of functionally characterised variants 1) Functionally characterised variants from UniProt (11519) 2) BRCA1 DMS dataset 3) TP53 transactivation assay dataset.	ROC AUC, Mathews correlation coefficient.	GERP++, fitCons, SIFT, PolyPhen-2, CADD, Condel, REVEL, FATHMM.	Mahmood K, Jung C, Philip G, Georgeson P, Chung J, Pope BJ & Park DJ (2017) Variant effect prediction tools assessed using independent, functional assay-based datasets: implications for discovery and diagnostics. Human Genomics 11: 10
A comparison betweeen 8 predictors on variants associated with malignant hyperthermia.	2016	Variants in RYR1 and CACNA1S from various sources, of which 35 are pathogenic.	Sensitivity and specificity.	SIFT, PolyPhen-2, Pmut, MutPred, SNPs&GO, PANTHER, PhD-SNP, CADD.	Schiemann AH & Stowell KM (2016) Comparison of pathogenicity prediction tools on missense variants in RYR1 and CACNA1S associated with malignant hyperthermia. British Journal of Anaesthesia 117: 124–128
A comparison of seven predictors in the context of long QT syndrome mutations.	2015	312 variants in KCNQ1, KCNH2 and SCN5A - 282 pathogenic 29 benign. Variants had to be characterised in vitro or have an allele frequency >1%.	Accuracy, sensitivity, specificity, Mathews correlation coefficient, ROC AUC	SIFT, PolyPhen-2, PROVEAN, SNPs&GO, SNAP, Meta-SNP, PredictSNP.	Leong IU, Stuckey A, Lai D, Skinner JR & Love DR (2015) Assessment of the predictive accuracy of five in silico prediction tools, alone or in combination, and two metaservers to classify long QT syndrome gene mutations. BMC Medical Genetics 16: 34
The purporse of this study is to highlight the issues of data circularity inherent in banchmarking with 'traditional' variant databases.	2015	HumVar, ExoVar and select data from VariBench, predictSNP's training set and SwissVar with training variants removed.	Accuracy, sensitivity, specificity, precision, F-score, negative predictive value, Mathews correlation coefficient.	GERP++, phyloP, FATHMM, CADD, PolyPhen-2, MutationTaster2, MutationAssessor, LRT, SIFT.	Grimm DG, Azencott C, Aicheler F, Gieraths U, MacArthur DG, Samocha KE, Cooper DN, Stenson PD, Daly MJ, Smoller JW, et al (2015) The Evaluation of Tools Used to Predict the Impact of Missense Variants Is Hindered by Two Types of Circularity. Hum Mutat 36: 513–523
A large-scale 'traditional' benchmark using positive and negative sets derrived from large variant databases.	2011	19335 missense variants from PhenCode and 21170 common missense variants from dbSNP.	Accuracy, precision, sensitivity, specificity, negative predictive value, Mathews correlation coefficient.	Panther, PhD-SNP, SVM-Profile, SIFT, MutPred, nsSNPAnalyzer, PolyPhen, PolyPhen-2, SNAP, SNPs&GO	Thusberg J, Olatubosun A & Vihinen M (2011) Performance of mutation pathogenicity prediction methods on missense variants. Hum Mutat 32: 358–368
